# Supplementary material for: Developing mathematical model for diurnal dynamics of photosynthesis in Saccharum officinarum responsive to different irrigation and silicon application
Source: PeerJ. 2020 Oct 27;8:e10154. doi: 10.7717/peerj.10154 (PMC7597626; doi:10.7717/peerj.10154)
Supplement: Supplemental Information 2 [file peerj-08-10154-s002.xls]

## Sheet: Sheet1
	Figure 1	Time	Air temperature (Ta-°C)	Air relative humidity (RH-%)	Ambient CO2 concentration (Ca (µmol mol-1)	Photosynthetically photon flux density (PPFD-µmol m-2 s-1)	Vapor pressure deficit (VPD- kPa)
		1899-12-31 06:00:00	20	88	408	688.32	0.36
		1899-12-31 07:00:00	21	88	408	1360.78	1.04
		1899-12-31 09:00:00	25	74	407	1567.72	1.7
		1899-12-31 11:00:00	30	52	398	1608.14	1.64
		1899-12-31 13:00:00	33	34	396	1715.35	2.96
		1899-12-31 15:00:00	34	32	394	1570.08	3.25
		1899-12-31 17:00:00	33	36	401	464.66	1.51
	Figure 2 - A
	Plant length (PL)	Soil moisture (%)	Silicon (mg L-1)	n1	n2	n3	n4	n5	Mean value	SEM	SD	Significant summary at P < 0.05	P value
		100-95	0	110	116	113	109	112	112	1.225	2.739	ns	0.0076**
			100	121	115	119	123	107	117	2.828	6.325	ns
			300	125	120	121	124	120	122	1.049	2.345	ns
			500	114	120	117	119	120	118	1.14	2.55	ns
		80-75	0	80	85	81	86	83	83	1.14	2.55	ns	<0.0001***
			100	81	87	83	86	88	85	1.304	2.915	***
			300	91	97	93	94	100	95	1.581	3.536	***
			500	103	98	99	104	96	100	1.517	3.391	ns
		55-50	0	70	64	67	71	68	48	1.225	2.739	ns	0.0445*
			100	70	65	68	73	64	48	1.643	3.674	ns
			300	70	75	72	71	72	52	0.8367	1.871	ns
			500	73	78	75	72	67	53	1.817	4.062	ns
		35-30	0	50	52	54	51	58	37	1.414	3.162	ns	0.0121*
			100	51	53	50	55	56	37	1.14	2.55	ns
			300	56	55	59	60	55	40	1.049	2.345	*
			500	56	60	61	57	56	42	1.049	2.345	ns
	Figure 2 - B
	Leaf area-expansion	Soil moisture (%)	Silicon (mg L-1)	n1	n2	n3	n4	n5	Mean value	SEM	SD	Significant summary at P < 0.05	P value
		100-95	0	0.7494	0.7619	0.7719	0.7301	0.7387	0.7504	0.0075	0.01692	ns	0.1520NS
			100	0.7511	0.7686	0.7491	0.7683	0.7739	0.7622	0.005	0.01129	ns
			300	0.7618	0.7519	0.7548	0.7483	0.7597	0.7553	0.0025	0.0055	ns
			500	0.7546	0.7691	0.7582	0.7712	0.7959	0.7698	0.0072	0.0162	ns
		80-75	0	0.6912	0.7144	0.7066	0.7218	0.6755	0.7019	0.0083	0.0186	ns	0.0977NS
			100	0.7044	0.7218	0.7051	0.6942	0.745	0.7141	0.0089	0.0199	ns
			300	0.7142	0.7283	0.7086	0.7337	0.7402	0.725	0.0059	0.0133	ns
			500	0.7176	0.7354	0.7112	0.7283	0.7455	0.7276	0.0061	0.0137	ns
		55-50	0	0.4952	0.5118	0.5011	0.52	0.4764	0.5009	0.0075	0.0167	ns	0.0663NS
			100	0.5003	0.5128	0.4992	0.4893	0.5439	0.5091	0.0095	0.0212	ns
			300	0.5196	0.5212	0.5308	0.5208	0.5121	0.5209	0.003	0.0067	ns
			500	0.5184	0.5218	0.5192	0.53	0.5346	0.5248	0.0031	0.0071	ns
		35-30	0	0.3587	0.3739	0.3611	0.3818	0.3635	0.3678	0.0043	0.0097	ns	0.0342*
			100	0.3669	0.3718	0.388	0.3649	0.3615	0.3706	0.0047	0.0104	ns
			300	0.3737	0.3912	0.3692	0.3819	0.4205	0.3873	0.0091	0.0203	ns
			500	0.3811	0.3986	0.4018	0.3882	0.3818	0.3903	0.0042	0.0095	ns
	Figure 2 - C
	LWC (%)	Soil moisture (%)	Silicon (mg L-1)	n1	n2	n3	n4	n5	Mean value	SEM	SD	Significant summary at P < 0.05	P value
		100-95	0	90.15	93.81	94.01	91.05	95.23	92.85	0.9608	2.148	ns	0.9982NS
			100	90.12	93.58	92.06	94.08	95.31	93.03	0.8948	2.001	ns
			300	91.01	93.09	94.58	92.92	93.45	93.01	0.5776	1.292	ns
			500	92.06	94.51	95.01	91.03	92.54	93.03	0.7514	2.68	ns
		80-75	0	73.03	76.08	74.05	75.51	81.48	76.03	1.465	3.275	ns	0.0933ns
			100	75.51	77.01	78.58	76.08	75.07	76.45	0.623	1.394	ns
			300	81.03	75	78.08	80.03	82.51	79.33	1.3	2.907	ns
			500	79.02	77.12	79.15	80.12	79.19	78.92	0.49	1.097	ns
		55-50	0	60.02	59.12	61.83	62.08	72	63.01	2.315	5.176	*	0.0423*
			100	65.12	63.13	65.12	65.11	62.07	64.11	0.6388	1.428	ns
			300	68.29	67.12	66.13	68.29	61.62	66.29	1.235	2.762	ns
			500	68.02	70.11	72.11	68.18	66.68	69.02	0.9465	2.116	ns
		35-30	0	40.48	38.12	39.12	41.86	40.97	40.11	0.6663	1.49	ns	0.1164ns
			100	40.81	38.19	39.18	42.16	43.81	40.83	1.009	2.255	ns
			300	40.19	43.18	41.12	42.06	43.25	41.96	0.5917	1.323	ns
			500	43.18	44.01	43.56	41.86	40.54	42.63	0.6338	1.417	ns
	Figure 2 - D
	Total fresh mass	Soil moisture (%)	Silicon (mg L-1)	n1	n2	n3	n4	n5	Mean value	SEM	SD	Significant summary at P < 0.05	P value
		100-95	0	1310.05	1211.3	1296.13	1325.25	1417.52	1312.05	32.94	73.67	ns	0.9171ns
			100	1368.12	1215.18	1425.18	1281.61	1324.36	1322.89	35.93	80.34	ns
			300	1231.11	1421.15	1320.61	1401.23	1273.95	1329.61	36.33	81.23	ns
			500	1281.11	1361.25	1405.61	1368.25	1302.48	1343.74	22.76	50.89	ns
		80-75	0	1180.11	1121.21	1222.51	1305.1	1072.22	1180.23	40.33	90.18	ns	0.8533ns
			100	1185.02	1195.08	1173.83	1205.08	1151.29	1182.06	9.281	20.75	ns
			300	1208.06	1194.11	1198.63	1210.83	1171.87	1196.7	6.913	15.46	ns
			500	1195.86	1198.61	1210.31	1205.31	1199.31	1201.88	2.611	5.839	ns
		55-50	0	944.55	960.81	955.35	949.48	960.11	954.06	3.124	6.987	ns	0.0063**
			100	961.63	953.34	961.85	950.48	949.65	955.39	2.664	5.957	ns
			300	971.7	968.04	972.83	965.11	955.82	966.7	3.044	6.806	*
			500	980.12	968.13	983.12	968.18	957	971.31	4.7	10.51	ns
		35-30	0	529.7	531.12	540.11	538.84	545.48	537.05	2.94	6.573	ns	0.0032**
			100	541.31	535.42	532.84	544.18	539.45	538.64	2.031	4.541	ns
			300	550.91	545.21	539.12	547.81	541.5	544.91	2.117	4.734	*
			500	551.18	546.21	553.21	550.84	546.51	549.59	1.38	3.086	ns
	Figure 2 - E
	Total dry mass	Soil moisture (%)	Silicon (mg L-1)	n1	n2	n3	n4	n5	Mean value	SEM	SD	Significant summary at P < 0.05	P value
		100-95	0	341.05	349.05	352.51	354.04	357.6	350.85	2.809	6.28	ns	<0.0001***
			100	344.55	352.25	354.03	343.41	353.91	349.63	2.335	5.221	ns
			300	357.05	351.94	353.61	361.58	342.71	353.38	3.136	7.012	***
			500	401	391.81	395.56	399.63	396.45	396.89	1.615	3.611	ns
		80-75	0	287.51	279.51	291.51	293.25	288.27	288.01	2.369	5.298	ns	<0.0001***
			100	285.25	291.61	288.25	292.81	286.88	288.96	1.422	3.18	***
			300	310.25	317.25	313.84	319.25	310.11	314.14	1.834	4.1	***
			500	311.94	317.81	319.25	313.76	316.89	315.93	1.344	3.004	***
		55-50	0	201.61	209.25	206.81	211.51	193.12	204.46	3.278	7.33	ns	0.4355ns
			100	203.67	209.81	207.11	211.25	190.51	205.07	3.721	8.321	ns
			300	211.25	207.25	213.81	210.88	200.51	208.74	2.308	5.161	ns
			500	213.25	205.41	209.81	210.84	208.89	209.64	1.284	2.87	ns
		35-30	0	113.83	121.18	116.53	119.24	118.12	117.78	1.244	2.783	ns	0.3422ns
			100	121.81	117.41	115.87	113.95	118.12	118.4	1.308	2.924	ns
			300	113.03	122.53	117.88	123.54	122.96	119.52	2.01	4.494	ns
			500	119.56	126.83	116.04	125.58	118.79	121.36	2.072	4.633	ns
Figure 3 (A - P)
Photosynthesis	Diurnal time (h)	Soil moisture (%)	Silicon (mg L-1)	n1	n2	n3	n4	n5	Mean value	SEM	SD	Significant summary at P < 0.05	P value
		100-95	0	7.81	9.13	8.7	9.05	10.01	8.94	0.355	0.7949	ns	0.0826ns
	1899-12-31 07:00:00		100	8.87	9.05	8.96	9.13	9.14	9.03	0.0514	0.1151	ns
			300	11.25	12.01	9.98	11.17	8.99	10.68	0.5329	1.192	ns
			500	10.01	11.28	12.25	10.88	7.13	10.31	0.8727	1.951	ns
		80-75	0	7.87	8.63	8.05	7.96	4.34	7.97	0.769	1.72	ns	0.0351*
			100	8.03	7.98	8.15	8.08	8.41	8.13	0.0754	0.1687	*
			300	8.96	9.11	9.08	8.99	9.06	9.04	0.0281	0.0628	ns
			500	8.78	9.03	9.01	8.96	8.27	8.81	0.142	0.317	ns
		55-50	0	5.01	5.11	4.96	4.78	5.59	5.09	0.136	0.304	ns	0.0067**
			100	5.13	5.01	4.88	5.25	5.38	5.13	0.087	0.196	**
			300	6.08	5.87	6.11	6.07	5.77	5.98	0.067	0.151	ns
			500	5.05	5.8	6.08	5.81	4.51	5.45	0.29	0.65	*
		35-30	0	4.03	4.51	3.96	4.08	3.67	4.05	0.135	0.302	ns	0.0886ns
			100	4	3.86	4.18	3.97	4.54	4.11	0.119	0.266	ns
			300	4.86	5.08	4.68	5.19	3.94	4.75	0.221	0.493	ns
			500	4.12	4.03	3.96	4.01	5.38	4.3	0.271	0.606	ns
		Soil moisture (%)	Silicon (mg L-1)	n1	n2	n3	n4	n5	Mean value	SEM	SD	Significant summary at P < 0.05	P value
	9:00	100-95	0	25.25	23.98	24.64	25.04	24.74	24.73	0.216	0.484	ns	0.0001***
			100	26.68	25.94	27.08	26.25	24.24	26.03	0.489	1.094	***
			300	28.11	29.3	27.98	29.01	26.25	28.13	0.534	1.194	***
			500	28.25	26.51	27.18	28.04	28.77	27.75	0.402	0.899	*
		80-75	0	21.01	20.96	20.27	21.84	21.32	21.08	0.256	0.752	ns	0.0053**
			100	22.08	21.91	20.88	22.78	23.1	21.95	0.385	0.862	**
			300	23.16	24.3	23.68	24.11	21.05	23.26	0.586	1.311	*
			500	22.96	22.11	23.27	23.03	23.78	23.03	0.271	0.606	ns
		55-50	0	15.21	16.12	14.14	14.61	15.52	15.12	0.345	0.772	ns	0.1822ns
			100	16.12	15.03	15.84	16.19	16.47	15.93	0.246	0.551	ns
			300	16.52	16.88	15.14	14.82	17.89	16.25	0.567	1.269	ns
			500	16.01	15.54	15.91	16.08	16.76	16.06	0.198	0.443	ns
		35-30	0	12.81	11.98	11.54	12.98	11.59	12.18	0.302	0.677	ns	0.1456ns
			100	12.11	13.34	12.41	13.81	11.78	12.69	0.382	0.854	ns
			300	13.12	12.88	14.04	13.54	12.47	13.21	0.27	0.604	ns
			500	13.21	12.22	12.68	13.03	13.96	13.02	0.289	0.647	ns
		Soil moisture (%)	Silicon (mg L-1)	n1	n2	n3	n4	n5	Mean value	SEM	SD	Significant summary at P < 0.05	P value
	11:00	100-95	0	22.25	23.98	21.74	24.03	21.65	22.73	0.53	1.186	*	<0.0001***
			100	24.97	23.25	25.17	24.24	26.32	24.79	0.509	1.139	***
			300	27.13	26.28	26.64	27.03	29.47	27.31	0.56	1.254	**
			500	25.59	26.01	26.29	25.04	26.82	25.95	0.302	0.677	*
		80-75	0	17.53	16.88	17.68	16.04	18.62	17.35	0.43	0.96	ns	0.0040**
			100	18.08	17.26	17.91	18.23	17.92	17.88	0.166	0.371	**
			300	19.37	18.73	20.01	19.11	19.63	19.37	0.218	0.489	ns
			500	18.16	17.25	19.03	18.63	19.98	18.61	0.453	1.013	*
		55-50	0	13.18	13.03	12.68	13.54	16.62	13.81	0.716	1.601	ns	0.2908ns
			100	14.01	15.1	13.28	14.95	13.56	14.18	0.365	0.815	ns
			300	14.96	15.19	14.03	16.08	15.04	15.06	0.326	0.729	ns
			500	14.18	15.51	14.68	15.98	13.55	14.78	0.439	0.981	ns
		35-30	0	10.54	9.54	11.22	10.18	11.22	10.54	0.321	0.717	ns	0.4633ns
			100	10.79	11.21	9.96	10.98	11.91	10.97	0.316	0.706	ns
			300	11.21	10.87	12.25	12.03	9.94	11.26	0.417	0.931	ns
			500	11.01	10.68	11.3	10.68	11.48	11.03	0.161	0.361	ns
		Soil moisture (%)	Silicon (mg L-1)	n1	n2	n3	n4	n5	Mean value	SEM	SD	Significant summary at P < 0.05	P value
	13:00	100-95	0	16.25	16.68	17.61	16.88	17.78	17.04	0.287	0.6426	ns	0.0226*
			100	18.01	19.81	19.01	18.23	16.69	18.25	0.522	1.168	*
			300	20.01	21.86	19.98	21.05	17.25	20.03	0.778	1.741	ns
			500	19.03	20.08	19.71	20.54	16.29	19.13	0.752	1.681	ns
		80-75	0	12.18	13.04	12.57	12.91	13.35	12.81	0.201	0.449	ns	0.0056**
			100	13.04	12.87	13.21	12.54	14.04	13.14	0.25	0.56	**
			300	15.81	14.07	14.45	15.08	15.64	15.01	0.334	0.748	ns
			500	14.85	12.63	12.93	13.43	16.06	13.98	0.644	1.441	*
		55-50	0	10.68	10.11	11.63	10.89	11.49	10.96	0.277	0.619	ns	0.0564ns
			100	12.03	10.83	11.82	10.23	13.14	11.61	0.503	1.126	*
			300	13.03	11.35	13.51	12.22	12.54	12.53	0.367	0.821	ns
			500	12.03	13.01	11.93	12.48	10.95	12.08	0.341	0.762	ns
		35-30	0	8.62	7.91	9.45	8.88	6.44	8.26	0.517	1.158	ns	0.3164ns
			100	8.71	8.03	9.01	8.74	9.06	8.71	0.183	0.411	ns
			300	9.61	9.25	8.95	8.88	8.61	9.06	0.171	0.382	ns
			500	9.25	8.76	8.25	9.84	8.75	8.97	0.268	0.601	ns
		Soil moisture (%)	Silicon (mg L-1)	n1	n2	n3	n4	n5	Mean value	SEM	SD	Significant summary at P < 0.05	P value
	15:00	100-95	0	12.01	13.81	11.95	13.01	9.62	12.08	0.704	1.576	ns	0.3632ns
			100	12.37	12.28	13.26	11.93	13.81	12.73	0.347	0.777	ns
			300	13.14	14.08	12.86	14.01	12.96	13.41	0.263	0.588	ns
			500	13.03	12.28	14.54	14.28	11.02	13.03	0.649	1.453	ns
		80-75	0	10.61	10.91	9.54	11.03	8.71	10.16	0.447	1.001	ns	0.0067**
			100	10.26	9.68	11.27	11.33	10.56	10.62	0.311	0.697	*
			300	11.83	12.3	11.42	12.98	11.62	12.03	0.278	0.623	*
			500	11.67	10.95	12.54	12.86	10.78	11.76	0.414	0.927	ns
		55-50	0	8.81	8.18	9.06	9.28	5.57	8.18	0.678	1.516	ns	0.4462ns
			100	8.36	9.08	9.26	8.83	7.62	8.63	0.294	0.658	ns
			300	9.01	9.26	8.86	10.25	8.02	9.08	0.359	0.802	ns
			500	8.78	9.18	9.56	8.51	8.87	8.98	0.18	0.402	ns
		35-30	0	5.17	6.08	6.26	5.73	6.61	5.97	0.245	0.548	ns	0.2368ns
			100	6.08	6.86	7.12	5.51	5.33	6.18	0.355	0.794	ns
			300	6.98	6.03	7.86	6.18	7.4	6.89	0.35	0.783	ns
			500	6.19	6.56	5.86	5.56	7.28	6.29	0.298	0.667	ns
		Soil moisture (%)	Silicon (mg L-1)	n1	n2	n3	n4	n5	Mean value	SEM	SD	Significant summary at P < 0.05	P value
	1899-12-31 17:00:00	100-95	0	6.08	7.18	5.19	5.56	6.89	6.18	0.379	0.848	ns	0.3452ns
			100	6.23	5.86	5.09	6.18	8.24	6.32	0.521	1.166	ns
			300	6.86	6.51	7.54	7.08	7.16	7.03	0.17	0.38	ns
			500	6.18	7.18	6.18	6.81	7.05	6.68	0.212	0.475	ns
		80-75	0	5.01	4.86	5.64	5.89	2.35	5.13	0.629	1.408	ns	0.4824ns
			100	5.52	5.13	6.4	5.68	3.52	5.25	0.478	1.071	ns
			300	5.37	4.86	6.01	5.63	6.78	5.73	0.322	0.72	ns
			500	5.74	5.47	5.08	6.33	4.73	5.47	0.275	0.614	ns
		55-50	0	3.96	3.88	4.63	4.91	2.67	4.01	0.387	0.867	ns	0.5347ns
			100	4.13	4.61	5.03	4.81	2.97	4.31	0.366	0.819	ns
			300	4.17	3.91	4.83	4.73	5.91	4.71	0.345	0.772	ns
			500	5.3	4.2	4.88	4.06	4.06	4.5	0.252	0.561	ns
		35-30	0	3.81	2.91	3.11	3.93	2.14	3.18	0.325	0.727	ns	0.5592ns
			100	3.63	3.06	2.94	3.16	4.01	3.36	0.2	0.447	ns
			300	3.76	3.51	4.08	4.18	2.82	3.67	0.243	0.544	ns
			500	3.58	3.01	4.01	3.87	3.08	3.51	0.202	0.452	ns
Figure 4 (A - P)
Stomatal conductance	Diurnal time (h)	Soil moisture (%)	Silicon (mg L-1)	n1	n2	n3	n4	n5	Mean value	SEM	SD	Significant summary at P < 0.05	P value
		100-95	0	41.25	52.28	46.24	51.31	52.52	48.72	2.188	4.893	ns	<0.0001***
	1899-12-31 07:00:00		100	50.31	46.22	54.28	58.21	41.63	50.13	2.916	6.521	***
			300	81.28	78.25	82.92	80.27	88.18	82.18	1.68	3.757	**
			500	65.68	72.22	68.23	74.18	49.84	66.03	4.312	9.641	***
		80-75	0	38.21	42.17	45.78	43.44	31.4	40.2	2.519	5.633	***	<0.0001***
			100	51.11	58.21	61.23	53.83	56.12	56.1	1.744	3.899	***
			300	73.22	83.32	80.81	74.22	79.58	78.23	1.944	4.346	***
			500	61.08	68.22	65.25	63.42	61.98	63.99	1.271	2.842	***
		55-50	0	35.21	39.31	42.41	40.18	24.34	36.29	3.207	7.171	ns	0.0047**
			100	36.33	42.81	40.18	43.13	33.4	39.17	1.888	4.222	**
			300	50.54	47.22	48.12	51.18	43.99	48.21	1.285	2.874	ns
			500	42.4	44.43	48.18	40.53	43.46	43.8	1.272	2.844	*
		35-30	0	27.41	30.18	31.54	30.1	21.47	28.14	1.797	4.018	ns	0.0111*
			100	28.13	33.18	30.28	34.54	30.42	31.31	1.138	2.544	**
			300	38.18	33.11	41.11	37.08	35.47	36.99	1.337	2.99	ns
			500	30.34	35.61	28.54	32.23	40.43	33.43	2.105	4.708	ns
		Soil moisture (%)	Silicon (mg L-1)	n1	n2	n3	n4	n5	Mean value	SEM	SD	Significant summary at P < 0.05	P value
	9:00	100-95	0	202.3	187.8	203.8	210.1	141	190.8	12.54	28.05	ns	0.0041**
			100	211.22	201.3	198.22	224.2	235.96	214.18	7.086	15.84	**
			300	253.4	238.5	248.8	240.3	224.05	241.01	5.043	11.28	ns
			500	218.3	232.6	230.8	223.6	195.6	220.18	6.658	14.89	ns
		80-75	0	161.36	158.4	170.51	173.58	149.3	162.63	4.354	9.736	*	0.0005***
			100	176.18	183.68	180.68	177.58	172.93	178.21	1.85	4.136	***
			300	201.08	182.61	193.61	190.29	182.86	190.09	3.474	7.769	**
			500	181.19	168.25	192.83	187.54	185.99	183.16	4.165	9.313	ns
		55-50	0	103.18	108.25	113.82	101.58	102.22	105.81	2.322	5.192	ns	0.0016**
			100	113.09	121.84	118.93	114.12	107.47	115.09	2.483	5.552	**
			300	123.08	143.54	138.63	132.28	117.62	131.03	4.79	10.71	*
			500	120.78	128.54	133.82	119.68	106.53	121.87	4.629	10.35	*
		35-30	0	62.18	70.82	66.21	69.58	66.96	67.15	1.5	3.354	***	<0.0001***
			100	78.22	84.53	90.08	91.12	98.95	88.58	3.464	7.745	***
			300	93.68	98.63	101.54	93.54	92.41	95.96	1.76	3.935	***
			500	90.43	98.03	82.45	88.74	97.5	91.43	2.909	6.505	ns
		Soil moisture (%)	Silicon (mg L-1)	n1	n2	n3	n4	n5	Mean value	SEM	SD	Significant summary at P < 0.05	P value
	11:00	100-95	0	161.62	193.68	176.54	180.2	179.51	178.31	5.113	11.43	ns	<0.0001***
			100	201.41	198.02	200.51	187.23	181.88	193.81	3.911	8.746	***
			300	232.22	219.21	208.13	239.24	236.75	227.11	5.869	13.12	ns
			500	203.41	202.18	198.23	186.81	177.52	193.63	4.98	11.14	**
		80-75	0	122.82	139.28	133.3	140.88	119.62	131.18	4.288	9.588	ns	0.0002***
			100	131.03	143.33	139.42	151.43	145.19	142.08	3.375	7.547	***
			300	167.81	175.25	190.23	158.84	143.42	167.11	7.845	17.54	**
			500	158.24	163.2	173.28	160.2	167.03	164.39	2.672	5.975	*
		55-50	0	91.33	98.28	87.85	101.51	101.68	96.13	2.793	6.244	ns	0.0039**
			100	111.25	96.01	98.13	105.14	92.02	100.51	3.426	7.661	**
			300	108.13	122.54	121.34	104.03	135.51	118.31	5.615	12.55	ns
			500	101.22	113.25	103.48	109.25	108.35	107.11	2.141	4.788	*
		35-30	0	56.95	59.23	61.68	65.4	49.69	58.59	2.629	5.879	ns	0.0052**
			100	60.03	71.68	73.65	58.18	57.11	64.13	3.529	7.892	*
			300	68.78	63.12	71.88	73.56	82.01	71.87	3.097	6.924	**
			500	72.25	78	80.8	83.2	65.75	76	3.146	7.036	ns
		Soil moisture (%)	Silicon (mg L-1)	n1	n2	n3	n4	n5	Mean value	SEM	SD	Significant summary at P < 0.05	P value
	13:00	100-95	0	132.75	142.18	148.83	125.89	160.9	137.75	6.119	13.68	ns	<0.0001***
			100	121.55	113.98	142.54	146.03	141.65	133.15	6.436	14.39	***
			300	178.59	189.13	198.58	176.04	168.61	182.19	5.254	11.75	ns
			500	157.25	137.28	148.25	140.48	152.59	147.17	3.706	8.287	***
		80-75	0	108.25	90.16	93.25	97.56	101.58	98.16	3.178	7.106	ns	0.0173*
			100	101.75	108.48	104.18	100.21	104.43	103.81	1.406	3.144	*
			300	113.25	133.28	115.54	111.08	102.35	115.1	5.064	11.32	ns
			500	101.83	111.53	119.25	105.42	108.62	109.33	2.96	6.62	ns
		55-50	0	68.23	73.58	75.82	78.22	62.05	71.58	2.899	6.483	ns	<0.0001***
			100	88.81	72.22	73.23	80.58	79.16	78.8	2.982	6.667	***
			300	100.63	95.25	93.28	103.51	90.48	96.63	2.39	5.345	**
			500	81.25	83.32	89.21	93.28	87.99	87.01	2.144	4.793	**
		35-30	0	52.22	58.49	62.32	50.01	54.41	55.49	2.208	4.938	ns	0.1745ns
			100	60.28	51.72	63.3	55.68	62.52	58.7	2.192	4.901	ns
			300	68.33	60.08	69.18	62.28	55.68	63.11	2.541	5.683	ns
			500	52.18	64.25	58.38	61.52	64.82	60.23	2.314	5.175	ns
		Soil moisture (%)	Silicon (mg L-1)	n1	n2	n3	n4	n5	Mean value	SEM	SD	Significant summary at P < 0.05	P value
	15:00	100-95	0	102.47	93.22	98.18	96.73	61.75	90.47	7.332	16.39	ns	0.3767ns
			100	98.28	87.18	90.68	83	106.91	93.21	4.245	9.492	ns
			300	105.22	111.81	103.58	97.21	91.53	101.87	3.475	7.771	ns
			500	95.2	102.25	93.68	91.73	102.64	97.1	2.251	5.034	ns
		80-75	0	82.75	73.51	78.98	81.17	81.44	79.57	1.632	3.648	ns	0.1043ns
			100	79.15	85.18	90.63	80.43	80.36	83.15	2.136	4.776	ns
			300	78.37	93.54	82.54	91.84	112.36	91.73	5.881	13.15	ns
			500	78.24	90.22	88.93	92.13	94.48	88.8	2.801	6.263	ns
		55-50	0	50.21	53.18	45.52	48.08	38.56	47.11	2.48	5.546	ns	0.0355*
			100	50.25	58.28	53.11	56.94	30.47	49.81	5.038	11.27	*
			300	64.28	68.94	59.08	55.44	67.26	63	2.526	5.648	ns
			500	50.2	58.73	61.83	56.19	39.9	53.37	3.871	8.657	ns
		35-30	0	50.22	42.13	46.92	53	43.78	47.21	2.003	4.479	ns	0.5379ns
			100	50.38	46.21	53.03	51.39	43.14	48.83	1.814	4.057	ns
			300	49.21	55.12	52.19	59.81	40.57	51.38	3.219	7.199	ns
			500	46.2	53.09	48.92	51.92	54.42	50.91	1.487	3.326	ns
		Soil moisture (%)	Silicon (mg L-1)	n1	n2	n3	n4	n5	Mean value	SEM	SD	Significant summary at P < 0.05	P value
	1899-12-31 17:00:00	100-95	0	50.15	52.19	46.63	49.5	42.28	48.15	1.72	3.84	**	<0.0001***
			100	60.81	56.3	63.38	60.01	58.65	59.83	1.17	2.62	***
			300	68.08	73.22	78.93	60.9	74.27	71.08	3.07	6.87	***
			500	61.12	68.9	66.24	61.12	58.67	63.21	1.88	4.21	**
		80-75	0	33.78	40.12	43.21	40.1	28.69	37.18	2.619	5.856	ns	0.1090ns
			100	42.37	37.49	35.93	40.81	40.25	39.37	1.167	2.608	ns
			300	45.17	40.18	42.58	48.11	44.51	43.71	1.324	2.961	ns
			500	43.78	48.73	41.81	40.46	34.57	41.87	2.302	5.148	ns
		55-50	0	26.68	22.53	23.91	28.28	28.75	26.03	1.217	2.722	ns	0.0719ns
			100	30.18	26.88	28.17	32.56	31.26	29.81	1.027	2.295	ns
			300	33.7	35.57	30.22	30.78	35.08	33.07	1.097	2.452	ns
			500	33.28	29.95	35.68	39.23	20.96	31.82	3.109	6.953	ns
		35-30	0	20.81	23.78	20.03	25.68	15.6	21.18	1.726	3.86	ns	0.0048**
			100	21.92	25.63	22.24	26.53	15.13	22.29	2.007	4.487	**
			300	30.89	35.02	31.58	33.18	29.23	31.98	0.9898	2.213	ns
			500	27.91	33.52	32.1	30.09	17.33	28.19	2.875	6.429	*
Figure - 5 (A - P)
Transpiration rate	Diurnal time (h)	Soil moisture (%)	Silicon (mg L-1)	n1	n2	n3	n4	n5	Mean value	SEM	SD	Significant summary at P < 0.05	P value
		100-95	0	1.546	1.498	1.62	1.703	1.618	1.597	0.035	0.0784	ns	<0.0001***
	1899-12-31 07:00:00		100	1.608	1.785	1.681	1.703	1.728	1.701	0.029	0.0648	***
			300	1.903	2.081	1.863	1.892	2.176	1.983	0.0616	0.1378	*
			500	1.763	1.853	1.905	1.705	1.779	1.801	0.0351	0.0785	**
		80-75	0	1.502	1.682	1.591	1.412	1.723	1.582	0.0571	0.1277	ns	0.1689ns
			100	1.672	1.508	1.592	1.563	1.7	1.607	0.0352	0.0788	ns
			300	1.723	1.689	1.808	1.781	1.599	1.72	0.0367	0.0822	ns
			500	1.561	1.703	1.651	1.781	1.559	1.651	0.0425	0.095	ns
		55-50	0	1.446	1.513	1.463	1.518	1.38	1.464	0.0252	0.0563	ns	0.8109ns
			100	1.53	1.391	1.59	1.56	1.379	1.49	0.0439	0.0982	ns
			300	1.691	1.404	1.503	1.511	1.486	1.519	0.047	0.1051	ns
			500	1.508	1.483	1.608	1.568	1.348	1.503	0.0445	0.0996	ns
		35-30	0	1.011	1.069	0.983	1.123	0.949	1.027	0.031	0.0693	ns	0.4595ns
			100	1.016	1.01	1.119	1.008	1.127	1.056	0.0274	0.0613	ns
			300	1.013	1.118	1.128	1.333	0.973	1.113	0.0625	0.1399	ns
			500	1.018	1.183	1.108	1.009	1.197	1.103	0.0395	0.0884	ns
		Soil moisture (%)	Silicon (mg L-1)	n1	n2	n3	n4	n5	Mean value	SEM	SD	Significant summary at P < 0.05	P value
	9:00	100-95	0	2.635	2.894	3.008	2.914	3.314	2.953	0.1094	0.3075	ns	0.0025**
			100	3.137	3.086	3.385	3.208	3.369	3.237	0.0604	0.0862	**
			300	3.459	3.678	3.618	3.511	3.559	3.595	0.0385	0.1351	*
			500	3.309	3.186	3.085	3.44	3.875	3.379	0.1375	0.2447	ns
		80-75	0	2.613	2.803	2.675	2.711	2.713	2.703	0.0308	0.069	ns	0.0043**
			100	2.695	2.708	2.883	2.601	2.908	2.759	0.0588	0.1316	**
			300	2.909	2.815	3.008	2.918	3.145	2.959	0.0556	0.1244	*
			500	2.901	3.011	2.895	2.786	2.922	2.903	0.0359	0.0802	*
		55-50	0	2.001	2.181	2.069	2.204	2.135	2.118	0.0372	0.0832	ns	0.0982ns
			100	2.263	2.083	2.315	2.218	2.536	2.283	0.074	0.1656	ns
			300	2.217	2.319	2.406	2.189	2.504	2.327	0.0586	0.1311	ns
			500	2.208	2.195	2.412	2.2	2.51	2.305	0.0655	0.1466	ns
		35-30	0	1.658	1.793	1.608	1.612	1.984	1.731	0.0715	0.1601	ns	0.4869ns
			100	1.776	1.858	1.692	1.812	1.892	1.806	0.0346	0.0775	ns
			300	1.812	1.913	1.822	1.689	2.274	1.902	0.0995	0.2227	ns
			500	1.778	1.842	1.768	1.693	2.279	1.872	0.1045	0.2336	ns
		Soil moisture (%)	Silicon (mg L-1)	n1	n2	n3	n4	n5	Mean value	SEM	SD	Significant summary at P < 0.05	P value
	11:00	100-95	0	2.731	2.904	2.818	2.793	2.819	2.813	0.0278	0.0621	ns	0.2125ns
			100	2.608	2.96	2.712	2.773	3.287	2.868	0.1194	0.2669	ns
			300	2.961	3.118	2.998	3.009	3.219	3.061	0.0473	0.1059	ns
			500	2.853	3.189	2.863	3.193	2.667	2.953	0.1032	0.2309	ns
		80-75	0	1.983	2.086	2.348	2.561	2.087	2.213	0.1059	0.2368	ns	0.0027**
			100	2.31	2.409	2.281	2.296	2.294	2.318	0.0232	0.0519	**
			300	2.583	2.703	2.698	2.574	2.447	2.601	0.0472	0.1056	*
			500	2.315	2.541	2.6	2.513	2.456	2.485	0.0484	0.1083	*
		55-50	0	2.008	1.993	1.896	2.108	2.025	2.006	0.0339	0.0758	ns	0.6504ns
			100	2.061	1.918	2.106	2.008	2.222	2.063	0.0505	0.1131	ns
			300	2.091	2.228	2.191	2.863	1.602	2.195	0.2012	0.4499	ns
			500	2.063	2.118	2.071	2.218	2.035	2.101	0.0312	0.0719	ns
		35-30	0	1.698	1.765	1.703	1.663	1.721	1.71	0.0166	0.0372	ns	0.0322*
			100	1.705	1.816	1.806	1.781	1.867	1.795	0.0265	0.0592	*
			300	1.807	1.916	1.786	1.795	1.881	1.837	0.0259	0.0579	ns
			500	1.908	1.791	1.846	1.811	1.674	1.806	0.0385	0.0861	ns
		Soil moisture (%)	Silicon (mg L-1)	n1	n2	n3	n4	n5	Mean value	SEM	SD	Significant summary at P < 0.05	P value
	13:00	100-95	0	2.218	2.118	2.2	2.319	2.185	2.208	0.0324	0.0726	ns	<0.0001***
			100	2.416	2.3	2.295	2.319	2.645	2.395	0.0662	0.148	***
			300	2.651	2.518	2.718	2.802	2.576	2.653	0.0502	0.112	**
			500	2.418	2.619	2.546	2.512	2.46	2.511	0.0347	0.0776	**
		80-75	0	2.019	1.968	2.118	1.908	2.302	2.063	0.0689	0.154	ns	0.0083**
			100	2.009	2.219	2.164	2.015	2.108	2.103	0.0411	0.091	*
			300	2.418	2.218	2.394	2.381	2.154	2.313	0.0531	0.118	ns
			500	2.201	2.334	2.195	2.386	2.224	2.268	0.0387	0.0866	*
		55-50	0	1.791	1.903	1.846	1.803	1.762	1.821	0.0245	0.0549	ns	ns
			100	1.712	1.853	1.869	1.918	2.103	1.891	0.0631	0.1411	ns
			300	1.913	1.864	1.799	2.018	2.171	1.953	0.0651	0.1458	ns
			500	2.061	1.984	1.989	2.102	1.384	1.904	0.1319	0.2949	ns
		35-30	0	1.479	1.519	1.603	1.495	1.389	1.497	0.0344	0.0769	ns	0.0595ns
			100	1.486	1.493	1.562	1.608	1.401	1.51	0.0353	0.0791	ns
			300	1.524	1.698	1.593	1.6	1.795	1.642	0.0472	0.1056	ns
			500	1.503	1.698	1.604	1.724	1.511	1.608	0.0458	0.1025	ns
		Soil moisture (%)	Silicon (mg L-1)	n1	n2	n3	n4	n5	Mean value	SEM	SD	Significant summary at P < 0.05	P value
	15:00	100-95	0	1.869	1.962	2.018	1.945	1.761	1.911	0.0444	0.0993	***	<0.0001***
			100	2.178	2.334	2.282	2.308	2.253	2.271	0.0268	0.06	***
			300	2.453	2.541	2.581	2.418	2.512	2.501	0.0294	0.0657	***
			500	2.403	2.361	2.594	2.508	2.449	2.463	0.0408	0.0913	**
		80-75	0	1.778	1.698	1.845	1.766	1.953	1.808	0.0431	0.0963	ns	0.0629ns
			100	1.903	2.004	1.968	2.119	1.571	1.913	0.0924	0.2066	ns
			300	2.216	2.198	2.341	2.086	1.744	2.117	0.1016	0.2273	ns
			500	2.009	2.196	1.946	2.001	1.888	2.008	0.0517	0.1158	ns
		55-50	0	1.501	1.453	1.491	1.603	1.537	1.517	0.0253	0.0566	ns	0.1854ns
			100	1.588	1.619	1.508	1.664	1.611	1.598	0.0256	0.0573	ns
			300	1.608	1.525	1.709	1.6	1.828	1.654	0.0524	0.1172	ns
			500	1.508	1.695	1.524	1.52	1.778	1.605	0.0553	0.1237	ns
		35-30	0	1.112	1.228	1.095	1.246	1.339	1.204	0.0452	0.1011	ns	0.0088**
			100	1.391	1.224	1.268	1.301	1.371	1.311	0.0312	0.0698	**
			300	1.386	1.486	1.408	1.298	1.462	1.408	0.0328	0.0734	*
			500	1.268	1.418	1.501	1.291	1.417	1.379	0.0435	0.0973	ns
		Soil moisture (%)	Silicon (mg L-1)	n1	n2	n3	n4	n5	Mean value	SEM	SD	Significant summary at P < 0.05	P value
	1899-12-31 17:00:00	100-95	0	1.381	1.506	1.468	1.586	1.149	1.418	0.0749	0.1675	ns	0.0098**
			100	1.556	1.396	1.403	1.398	1.592	1.469	0.0432	0.0967	*
			300	1.761	1.76	1.845	1.609	1.505	1.696	0.061	0.1365	ns
			500	1.586	1.691	1.53	1.608	1.575	1.598	0.0265	0.0592	*
		80-75	0	1.191	1.269	1.22	1.196	1.129	1.201	0.0226	0.0507	ns	0.1441ns
			100	1.288	1.196	1.269	1.301	1.346	1.28	0.0245	0.0548	ns
			300	1.21	1.316	1.341	1.196	1.497	1.312	0.0542	0.121	ns
			500	1.305	1.221	1.369	1.308	1.272	1.295	0.0242	0.0542	ns
		55-50	0	1.008	0.998	1.106	0.981	0.992	1.017	0.0226	0.0507	ns	<0.0001***
			100	1.005	1.186	1.207	1.107	1.07	1.115	0.0372	0.0832	***
			300	1.308	1.291	1.463	1.296	1.647	1.401	0.06933	0.155	***
			500	1.309	1.408	1.291	1.228	1.339	1.315	0.0295	0.0659	**
		35-30	0	1.009	0.996	1.114	1.003	0.893	1.003	0.035	0.0782	ns	0.1044ns
			100	1	1.181	1.081	1.103	1.05	1.083	0.029	0.067	ns
			300	1.087	1.291	1.051	1.368	1.088	1.177	0.063	0.1426	ns
			500	1.003	1.268	1.202	1.096	1.026	1.119	0.05	0.113	ns
